# Supplementary material for: Knowledge and Confidence Among Five Cohorts of Faculty Learners in a Point of Care Ultrasound (POCUS) Program: Factors Defining Learner Success
Source: POCUS J. 2024 Nov 15;9(2):109–16. doi: 10.24908/pocus.v9i2.17640 (PMC11616799; doi:10.24908/pocus.v9i2.17640)
Supplement: Supplementary Appendix S2 [file pocusj-09-02-17640-s002.xlsx]

## Sheet: Sheet1
Supplementary Appendix 2. Comparison and description of test questions administered in 2018 and in 2019-2023
Question #	2019-2023 question compared to 2018	Question content	Question type
1	same	orientation	knowledge
2	same	orientation	knowledge
3	same	probe	knowledge
4	same	lung	interpretation
5	same	lung	interpretation
6	same	lung	interpretation
7	same	lung	interpretation
8	same	lung	interpretation
9	Different clip and different wording for same content	lung	interpretation
10	same	lung	interpretation
11	Same	cardiac	interpretation
12	same	cardiac	interpretation
13	same	cardiac	interpretation
14	same	cardiac	interpretation
15	same	kidney	interpretation
16	same	kidney	interpretation
17	same	kidney	interpretation
18	same	IVC	clinical integration
19	same	DVT	interpretation
20	same	lung	interpretation
21	n/a	cardiac	clinical integration
22	n/a	cardiac	clinical integration
23	n/a	abdomen	clinical integration
24	n/a	abdomen	clinical integration
25	n/a	lung	clinical integration
26	n/a	shock	clinical integration
2018 test had 20 questions
